# Supplementary material for: Drought stress-induced physiological and molecular changes in strawberries: an integrated transcriptomic and metabolomic perspective
Source: Front Plant Sci. 2025 Dec 5;16:1679472. doi: 10.3389/fpls.2025.1679472 (PMC12715520; doi:10.3389/fpls.2025.1679472)
Supplement: Supplementary file 1 [file Table1.xlsx]

## Sheet: Sheet1
Sample	Clean reads（Mb）	Clean bases（Gb）	Q20(%)	Q30(%)	GC content(%)
XRA_1	46.2	6.88	98.8	96.08	46.45
XRA_2	44.73	6.61	98.75	95.89	46.46
XRA_3	45.52	6.77	98.8	96.07	46.44
XRA_4	44.38	6.6	98.8	96.05	46.51
XRA_5	42.81	6.37	98.77	95.96	46.37
XRA_6	41.22	6.14	98.8	96.06	46.3
XRB_1	42.94	6.4	98.8	96.05	46.47
XRB_2	40.93	6.09	98.77	95.97	46.48
XRB_3	43.94	6.53	98.81	96.11	46.26
XRB_4	44.18	6.57	98.14	93.79	46.94
XRB_5	42.16	6.29	98.8	96.05	46.78
XRB_6	40.67	6.08	98.78	95.98	46.94
XRC_1	47.66	7.07	98.74	95.87	46.73
XRC_2	42.19	6.26	98.71	95.75	46.58
XRC_3	49.43	7.37	98.82	96.12	46.89
XRC_4	41.72	6.21	98.77	95.92	46.61
XRC_5	46.48	6.9	98.8	96.07	46.87
XRC_6	44.35	6.61	98.76	95.92	46.59
HRA_1	40.95	6.1	98.78	95.97	46.57
HRA_2	42.29	6.31	98.76	95.93	46.99
HRA_3	44.26	6.6	98.77	95.95	46.56
HRA_4	47.68	7.1	98.79	96.03	46.68
HRA_5	45.22	6.74	98.76	95.93	46.54
HRA_6	39.98	5.96	98.78	95.98	46.46
HRB_1	46.89	6.99	98.79	96.03	46.24
HRB_2	42.69	6.37	98.77	95.97	46.27
HRB_3	47.19	7.02	98.81	96.09	46.47
HRB_4	44.71	6.68	98.78	96.01	46.17
HRB_5	46.01	6.87	98.79	96.03	46.5
HRB_6	40.69	6.08	98.75	95.88	46.43
HRC_1	42.19	6.3	98.78	96.01	46.35
HRC_2	50.71	7.57	98.83	96.13	46.6
HRC_3	44.71	6.69	98.82	96.12	46.65
HRC_4	48.07	7.16	98.7	95.7	46.91
HRC_5	46.96	7.01	98.8	96.06	46.62
HRC_6	44.3	6.6	98.63	95.51	47.04
